# Supplementary material for: High-Level Lanthanide-Doped Upconversion Nanoparticles-Based Aptasensor to Increase Carcinoembryonic Antigen Detection Sensitivity
Source: Materials (Basel). 2025 Feb 11;18(4):796. doi: 10.3390/ma18040796 (PMC11857722; doi:10.3390/ma18040796)
Supplement: Supplementary file 1 [file materials-18-00796-s001.zip]

Archive with 1 entries (1 files):
- materials-3371055-supplementary.pdf
